# Supplementary material for: Titmice are a better indicator of bird density in Northern European than in Western European forests
Source: Ecol Evol. 2022 Feb 12;12(2):e8479. doi: 10.1002/ece3.8479 (PMC8840900; doi:10.1002/ece3.8479)
Supplement: Supplementary file 3 — Supplementary Material [file ECE3-12-e8479-s005.txt]

# R code 1.
# Kajanus, M.H., Forsman, J.T., Vollst�dt, M.G.R., Devictor, V., Elo, M., Lehikoinen, A., M�nkk�nen, M.,
# Thorson, J.T., and Kivel�, S.M. 2021. Titmice are a better indicator of bird density in Northern European than in Western European forests.
# Ecology and Evolution.

# R code for the VAST analysis of association between titmouse biomass and forest bird density
# Required data sets will be available for open access in Dryad (https://doi:10.5061/dryad.cjsxksn6x).


### FINLAND
###############################################################################################################
###############################################################################################################
### VAST analysis

# Load libraries
library(TMB) 
library(VAST)
library(INLA)
library(FishStatsUtils)

# Set version for VAST
Version = get_latest_version( package="VAST" )

### Set correct working directory and read data
setwd()
fin.cov.data <- read.csv2("fin_cov_data.csv", header = TRUE, row.names = 1, check.names = FALSE)	# Available in Dryad, see article for DOI
fin.nt.biomass <- read.csv2("fin_nt_data.csv", header = TRUE, row.names = 1, check.names = FALSE)	# Available in Dryad, see article for DOI

### Model settings
Method = "Mesh"
grid_size_km = 25
n_x = 939	# Number of stations
Kmeans_Config = list( "randomseed"=1, "nstart"=100, "iter.max"=1e3 )    

FieldConfig = c("Omega1"=0, "Epsilon1"=0, "Omega2"=1, "Epsilon2"=1) 
RhoConfig = c("Beta1"=0, "Beta2"=0, "Epsilon1"=0, "Epsilon2"=4) 
OverdispersionConfig = c("Delta1"=0, "Delta2"=0)
ObsModel = c(2,3)  

Options =  c("SD_site_density"=0,
		"SD_site_logdensity"=0,
		"Calculate_Range"=1,
		"Calculate_evenness"=0,
		"Calculate_effective_area"=1,
		"Calculate_Cov_SE"=0,
		"Calculate_Synchrony"=0,
		"Calculate_Coherence"=0)

strata.limits <- data.frame(STRATA = "All_areas")

Region = "Other"

# File to save output
DateFile = paste0(getwd(),'/VAST_FIN')
  dir.create(DateFile)

Record = ThorsonUtilities::bundlelist( c("Version","Method","grid_size_km","n_x","FieldConfig",
						"RhoConfig","OverdispersionConfig","ObsModel","Kmeans_Config") )
save( Record, file = file.path(DateFile,"/Record.RData"))
capture.output( Record, file=paste0(DateFile,"/Record.txt"))


### Set data
AreaSwept_km2 = pi*0.100^2
  Data_Geostat = data.frame( Catch_KG = fin.nt.biomass[,'tot'],
				Year = fin.nt.biomass[,"year"],
				Vessel = fin.nt.biomass[,"ID"],
				AreaSwept_km2 = AreaSwept_km2,
				Lat = fin.nt.biomass[,'lat'],
				Lon = fin.nt.biomass[,'lon'])

Extrapolation_List = make_extrapolation_info( Region = "Other", strata.limits = strata.limits,
								observations_LL = Data_Geostat[,c('Lat','Lon')] )

Spatial_List = make_spatial_info( grid_size_km = grid_size_km,
								n_x = n_x,
								Method = Method,
								Lon = Data_Geostat[,"Lon"],
								Lat = Data_Geostat[,"Lat"],
								Extrapolation_List = Extrapolation_List,
								randomseed = Kmeans_Config[["randomseed"]],
								nstart = Kmeans_Config[["nstart"]],
								iter.max = Kmeans_Config[["iter.max"]],
								DirPath = DateFile,
								Save_Results = FALSE )

Data_Geostat = cbind( Data_Geostat, "knot_i"=Spatial_List$knot_i )


### Formatting of covariates
covariates <- data.frame (scale (fin.cov.data$tot), scale (fin.cov.data$PC1))
colnames(covariates) <- c("tit_tot","clim")
t_e = fin.cov.data[,"year"]

Covariate = format_covariates ( Lat_e = fin.cov.data[,"lat"],
				Lon_e = fin.cov.data[,"lon"], 
				t_e = fin.cov.data[,"year"],
				Cov_ep = covariates,
				Extrapolation_List = Extrapolation_List,
				Spatial_List = Spatial_List,
				FUN = mean,
				Year_Set = min(t_e):max(t_e),
				na.omit = "time-average" )

X_cov <- Covariate$Cov_xtp


### Analysis
set.seed(123)
TmbData = Data_Fn(Version = Version,
			FieldConfig = FieldConfig,
			OverdispersionConfig = OverdispersionConfig,
			RhoConfig = RhoConfig,
			ObsModel = ObsModel,
			c_i = rep(0,nrow(Data_Geostat)),
			b_i = Data_Geostat[,"Catch_KG"],
			a_i = Data_Geostat[,"AreaSwept_km2"],
			v_i = as.numeric(Data_Geostat[,"Vessel"])-1,
			s_i = Data_Geostat[,"knot_i"]-1,
			t_i = Data_Geostat[,"Year"],
			a_xl = Spatial_List$a_xl,
			X_xtp = X_cov,
			MeshList = Spatial_List$MeshList,
			GridList = Spatial_List$GridList,
			Method = Spatial_List$Method,
			Options = Options,
			CheckForErrors = FALSE )

TmbList = Build_TMB_Fn(TmbData = TmbData,
				RunDir = DateFile,
				Version = Version,
				RhoConfig = RhoConfig,
				CovConfig = TRUE,
				loc_x = Spatial_List$loc_x,
				Method = Method,
				Use_REML = FALSE )

Map = TmbList$Map
Map[["gamma1_ctp"]] = rep(NA, length(TmbList$Parameters$gamma1_ctp))
Map[["gamma1_ctp"]] = factor(Map[["gamma1_ctp"]])

TmbList = Build_TMB_Fn(	Map = Map,
				TmbData = TmbData,
				RunDir = DateFile,
				Version = Version,
				RhoConfig = RhoConfig,
				CovConfig = TRUE,
				loc_x = Spatial_List$loc_x,
				Method = Method,
				Use_REML = FALSE )

Obj = TmbList[["Obj"]]

Opt = TMBhelper::Optimize( obj = Obj,
				lower = TmbList[["Lower"]],
				upper = TmbList[["Upper"]],
				getsd = TRUE, savedir = DateFile,
				bias.correct = FALSE, newtonsteps = 3, loopnum = 1 )


Report = Obj$report()
Save = list("Opt"=Opt, "Report"=Report, "ParHat"=Obj$env$parList(Opt$par), "TmbData"=TmbData)
save(Save, file=paste0(DateFile,"/Save.RData"))
save(Obj, file = paste0(DateFile, "/Obj"))

######################
### Plot for association between Log-predicted density of forest birds and standardized titmouse biomass
# Get the log-predicted density values for forest birds
pred_dens_fin <- list()

Array_xct = log(Report$D_xcy)

for(j in 1:dim(Array_xct)[2]){
	pred_dens_fin[[j]] <- Array_xct[, j, ]
}

# Log-predicted density values
pred_dens_fin[[1]]

# Get the covariate values for each knot at each year
covs_fin <- list()

Array_xct = aperm(TmbData$X_xtp, perm = c(1, 3, 2))
for(j in 1:dim(Array_xct)[2]){
	covs_fin[[j]] <- Array_xct[, j, ]
}


# Standardized titmouse biomass
covs_fin[[1]]

# Standardized environmental productivity index
covs_fin[[2]]

# Plot
plot(as.vector(pred_dens_fin[[1]]) ~ as.vector(covs_fin[[1]]),
	xlab = "Standardized titmouse biomass (g)",		
	ylab = "Log-predicted density of forest birds (g/km2)")


### FRANCE
############################################################################################
### VAST analysis

# Set correct working directory and read data
setwd()
fra.cov.data <- read.csv2("fra_cov_data.csv", header = TRUE, row.names = 1, check.names = FALSE)	# Available in Dryad, see article for DOI
fra.nt.biomass <- read.csv2("fra_nt_data.csv", header = TRUE, row.names = 1, check.names = FALSE)	# Available in Dryad, see article for DOI

Method = "Mesh"
grid_size_km = 25
n_x = 1000	# Number of stations
Kmeans_Config = list( "randomseed"=1, "nstart"=100, "iter.max"=1e3 )    

FieldConfig = c("Omega1"=0, "Epsilon1"=0, "Omega2"=1, "Epsilon2"=1) 
RhoConfig = c("Beta1"=0, "Beta2"=0, "Epsilon1"=0, "Epsilon2"=4) 
OverdispersionConfig = c("Delta1"=0, "Delta2"=0)
ObsModel = c(2,3)  

Options =  c("SD_site_density"=0,
		"SD_site_logdensity"=0,
		"Calculate_Range"=1,
		"Calculate_evenness"=0,
		"Calculate_effective_area"=1,
		"Calculate_Cov_SE"=0,
		"Calculate_Synchrony"=0,
		"Calculate_Coherence"=0)

strata.limits <- data.frame(STRATA = "All_areas")

Region = "Other"

DateFile = paste0(getwd(),'/VAST_FRA')
  dir.create(DateFile)

Record = ThorsonUtilities::bundlelist( c("Version","Method","grid_size_km","n_x","FieldConfig",
						"RhoConfig","OverdispersionConfig","ObsModel","Kmeans_Config") )
save( Record, file = file.path(DateFile,"/Record.RData"))
capture.output( Record, file=paste0(DateFile,"/Record.txt"))


### Set data
AreaSwept_km2 = pi*0.100^2
  Data_Geostat = data.frame( Catch_KG = fra.nt.biomass[,'tot'],
				Year = fra.nt.biomass[,"year"],
				Vessel = fra.nt.biomass[,"ID"],
				AreaSwept_km2 = AreaSwept_km2,
				Lat = fra.nt.biomass[,'lat'],
				Lon = fra.nt.biomass[,'lon'])

Extrapolation_List = make_extrapolation_info( Region = "Other", strata.limits = strata.limits,
								observations_LL = Data_Geostat[,c('Lat','Lon')] )

Spatial_List = make_spatial_info( grid_size_km = grid_size_km,
								n_x = n_x,
								Method = Method,
								Lon = Data_Geostat[,"Lon"],
								Lat = Data_Geostat[,"Lat"],
								Extrapolation_List = Extrapolation_List,
								randomseed = Kmeans_Config[["randomseed"]],
								nstart = Kmeans_Config[["nstart"]],
								iter.max = Kmeans_Config[["iter.max"]],
								DirPath = DateFile,
								Save_Results = FALSE )

Data_Geostat = cbind( Data_Geostat, "knot_i"=Spatial_List$knot_i )


### Standardization and formatting of covariates
covariates <- data.frame (scale (fra.cov.data$tot), scale (fra.cov.data$PC2), (scale (fra.cov.data$tot))^2)
colnames(covariates) <- c("tit_tot", "clim", "tit_squared")
t_e = fra.cov.data[,"year"]

Covariate = format_covariates ( Lat_e = fra.cov.data[,"lat"],
				Lon_e = fra.cov.data[,"lon"], 
				t_e = fra.cov.data[,"year"],
				Cov_ep = covariates,
				Extrapolation_List = Extrapolation_List,
				Spatial_List = Spatial_List,
				FUN = mean,
				Year_Set = min(t_e):max(t_e),
				na.omit = "time-average" )

X_cov <- Covariate$Cov_xtp


### Analysis
set.seed(123)
TmbData = Data_Fn(Version = Version,
			FieldConfig = FieldConfig,
			OverdispersionConfig = OverdispersionConfig,
			RhoConfig = RhoConfig,
			ObsModel = ObsModel,
			c_i = rep(0,nrow(Data_Geostat)),
			b_i = Data_Geostat[,"Catch_KG"],
			a_i = Data_Geostat[,"AreaSwept_km2"],
			s_i = Data_Geostat[,"knot_i"]-1,
			t_i = Data_Geostat[,"Year"],
			v_i = as.numeric(Data_Geostat[,"Vessel"])-1,
			a_xl = Spatial_List$a_xl,
			X_xtp = X_cov,
			MeshList = Spatial_List$MeshList,
			GridList = Spatial_List$GridList,
			Method = Spatial_List$Method,
			Options = Options,
			CheckForErrors = FALSE )

TmbList = Build_TMB_Fn(	TmbData = TmbData,
				RunDir = DateFile,
				Version = Version,
				RhoConfig = RhoConfig,
				CovConfig = TRUE,
				loc_x = Spatial_List$loc_x,
				Method = Method,
				Use_REML = FALSE )

Map = TmbList$Map
Map[["gamma1_ctp"]] = rep(NA, length(TmbList$Parameters$gamma1_ctp))
Map[["gamma1_ctp"]] = factor(Map[["gamma1_ctp"]])

TmbList = Build_TMB_Fn(	Map = Map,
				TmbData = TmbData,
				RunDir = DateFile,
				Version = Version,
				RhoConfig = RhoConfig,
				CovConfig = TRUE,
				loc_x = Spatial_List$loc_x,
				Method = Method,
				Use_REML = FALSE )

Obj = TmbList[["Obj"]]

Opt = TMBhelper::Optimize( obj = Obj,
				lower = TmbList[["Lower"]],
				upper = TmbList[["Upper"]],
				getsd = TRUE, savedir = DateFile,
				bias.correct = FALSE, newtonsteps = 2, loopnum = 1 )

Report = Obj$report()
Save = list("Opt"=Opt, "Report"=Report, "ParHat"=Obj$env$parList(Opt$par), "TmbData"=TmbData)
save(Save, file=paste0(DateFile,"/Save.RData"))
save(Obj, file = paste0(DateFile, "/Obj"))

######################
### Plot for association between Log-predicted density of forest birds and standardized titmouse biomass
# Get the log-predicted density values for forest birds
pred_dens <- list()

Array_xct = log(Report$D_xcy)

for(j in 1:dim(Array_xct)[2]){
	pred_dens[[j]] <- Array_xct[, j, ]
}

# Log-predicted density values
pred_dens[[1]]

# Get the covariate values for each knot at each year
covs <- list()

Array_xct = aperm(TmbData$X_xtp, perm = c(1, 3, 2))
for(j in 1:dim(Array_xct)[2]){
	covs[[j]] <- Array_xct[, j, ]
}


# Standardized titmouse biomass
covs[[1]]

# Standardized environmental productivity index
covs[[2]]

# Plot
plot(as.vector(pred_dens[[1]]) ~ as.vector(covs[[1]]),
	xlab = "Standardized titmouse biomass (g)",		
	ylab = "Log-predicted density of forest birds (g/km2)")


#########################################################################################################################
